# Supplementary material for: COVID-19 vaccination and leprosy–A UK hospital-based retrospective cohort study
Source: PLoS Negl Trop Dis. 2023 Aug 4;17(8):e0011493. doi: 10.1371/journal.pntd.0011493 (PMC10431605; doi:10.1371/journal.pntd.0011493)
Supplement: S1 Data — (XLS) [file pntd.0011493.s001.xls]

## Sheet: database
ID	sex	age (years)	Treatment < 3 years	Ridley-Jopling	MDT status	T1 leprosy reaction	T2 leprosy reaction	Neuritis	Corticosteroids	Thalidomide	Other immunesup drug	HIV	severe covid-19 risk factor	documented vac status	covid-19 vaccine status (unvaccinated/fully vaccinated/partially vaccinated)	type of vaccine
1	1	61	0	5	0	0	0	0	0	0	0	0	1	1	2	10
2	0	59	0	4	0	0	0	0	0	0	0	0	0	1	2	2
3	0	78	0	5	0	0	0	0	0	0	0	0	0	1	2	9
4	1	75	0	5	0	0	0	0	0	0	0	0	1	1	1	2
5	0	48	0	4	0	0	0	0	0	0	0	0	1	1	2	8
6	1	28	2	5	1	0	1	0	1	1	0	0	0	1	2	10
7	1	38	0	2	0	0	0	0	0	0	0	0	0	1	2	9
9	1	43	1	4	0	0	0	1	1	0	0	0	1	1	2	4
10	0	31	1	1	0	0	0	0	0	0	0	0	0	1	0	0
11	1	40	0	6	0	0	0	0	0	0	0	0	0	1	2	5
12	0	51	0	2	0	0	0	1	1	0	0	0	0	1	2	2
13	1	44	2	2	1	0	0	0	0	0	0	0	0	1	2	5
14	1	42	0	5	0	0	1	0	1	1	0	0	0	1	2	8
15	1	48	2	2	1	0	0	0	0	0	0	0	0	1	2	6
16	0	38	0	0	0	0	0	0	0	0	0	0	0	1	2	9
17	1	80	2	3	1	0	0	0	0	0	0	0	0	1	2	9
18	0	30	2	4	1	1	0	0	1	0	0	0	0	1	2	8
19	1	27	2	2	1	1	0	0	1	0	0	0	0	1	2	11
20	1	44	0	5	0	0	0	0	0	0	0	0	0	1	2	4
21	1	51	0	5	0	0	0	0	0	0	0	0	0	1	2	9
22	0	49	0	5	0	0	1	0	1	1	1	0	0	1	2	9
23	0	45	0	5	0	0	1	0	0	0	1	0	0	1	2	4
24	1	46	0	2	0	0	0	0	0	0	0	0	0	1	2	6
25	1	66	0	2	0	0	0	0	0	0	1	0	1	1	2	7
26	1	36	0	4	0	0	0	0	0	0	0	0	0	1	2	4
27	0	36	0	2	0	0	0	0	0	0	0	0	1	1	2	9
28	1	61	0	2	0	0	0	0	0	0	0	0	0	1	2	5
29	1	49	1	5	0	0	1	0	1	1	0	0	0	1	2	8
30	1	53	0	5	0	0	0	0	0	0	0	0	1	1	2	5
31	0	38	0	5	0	0	0	0	0	0	0	0	0	1	2	9
32	1	71	0	5	0	0	1	0	0	1	0	0	0	1	2	2
33	1	47	0	2	0	0	0	0	0	0	0	0	0	0	3	1
34	1	65	0	2	0	0	0	0	0	0	0	0	0	1	2	5
35	1	70	0	5	0	0	0	1	1	0	0	0	0	1	2	9
36	1	43	0	5	0	0	0	0	0	0	0	0	0	1	2	5
37	1	84	0	6	0	0	0	0	0	0	0	0	0	1	2	9
38	1	27	0	5	0	0	1	0	1	1	1	0	0	1	1	3
39	1	57	0	5	0	0	0	1	1	0	0	0	0	0	3	1
40	1	43	0	5	0	1	0	0	1	0	0	1	1	1	2	5
41	1	31	1	5	0	0	1	0	0	1	0	0	0	1	2	2
42	1	44	0	4	0	0	1	0	0	1	0	0	0	1	2	6
43	1	51	2	4	1	1	1	0	1	1	0	0	1	1	2	9
44	1	42	1	4	0	0	0	1	1	0	0	0	0	1	2	9
45	0	76	1	4	0	0	0	0	0	0	0	0	1	1	2	5
46	0	32	1	5	0	0	1	0	1	0	0	0	0	1	2	9
47	1	59	1	5	0	0	1	0	1	0	0	0	0	1	2	2
48	1	55	0	2	0	0	0	0	0	0	0	0	0	1	2	5
49	0	72	0	0	0	0	0	0	0	0	0	0	0	1	2	2
50	1	85	0	2	0	0	0	0	0	0	0	0	0	1	2	9
51	0	57	0	2	0	0	0	0	0	0	0	0	0	1	2	5
52	1	59	0	5	0	0	0	0	0	0	0	0	0	1	2	5
53	1	56	2	5	1	1	0	0	1	0	0	0	0	1	2	4

## Sheet: codes 
sex
female	0
male	1
Treatment >3 years
No	0
Yes	1
In treatment	2
Ridley-Jopling classification
unknown	0
TT	1
BT	2
BB	3
BL	4
LL	5
PNL	6
MDT status
treated	0
in treatment	1
T1 leprosy reation
no	0
yes	1
T2 leprosy reaction
no	0
yes	1
neuritis
no	0
yes	1
other fields
no	0
yes	1
COVID-19 vaccination status
unvaccinated	0
partially vaccinated	1
fully vaccinated	2
not recorded	3
Vaccination scheme
unvaccinated	0
unknown if vaccinated	1
vaccinated unknown scheme	2
AZ X1	3
AZ X2	4
AZ X2 + Pfizer	5
AZ X2 + Moderna	6
AZ X2 + booster	7
Pfizer X2	8
Pfizer X3	9
Moderna X2	10
Coronavac X2 + Pfizer	11
